# Supplementary material for: Targeting Primary Motor Cortex (M1) Functional Components in M1 Gliomas Enhances Safe Resection and Reveals M1 Plasticity Potentials
Source: Cancers (Basel). 2021 Jul 28;13(15):3808. doi: 10.3390/cancers13153808 (PMC8345096; doi:10.3390/cancers13153808)
Supplement: Supplementary file 1 [file cancers-13-03808-s001.zip]

Archive with 1 entries (1 files):
- cancers-1269321-supplementary.pdf
